# Supplementary material for: Effect of the diet type and temperature on the C. elegans transcriptome
Source: Oncotarget. 2017 Dec 21;9(11):9556–71. doi: 10.18632/oncotarget.23563 (PMC5839384; doi:10.18632/oncotarget.23563)
Supplement: Supplementary file 2 [file oncotarget-09-9556-s002.txt]

ZK402.3
ZK384.4
ZK1320.3
ZK1320.2
ZC513.7
ZC204.14
ZC204.12
ZC132.4
Y59H11AR.6
Y59C2A.3
Y57G11C.51
Y53F4B.45
Y46H3C.7
Y46H3C.5
Y38E10A.14
Y37E3.30
Y24F12A.3
Y17G7B.21
Y17D7C.3
Y17D7B.7
Y13C8A.2
Y116F11A.1
Y116A8B.1
Y105C5A.25
wago-4
W06A11.4
W04B5.1
W03F9.4
ugt-43
try-8
tbc-1
tbb-6
tag-163
T24B8.5
T21C12.8
T20F7.1
T10D4.6
T10B5.7
T08B2.11
T05G5.1
T05E12.8
T05E12.10
T05E11.9
T04D3.5
T02G6.10
T02G5.4
svop-1
suca-1
spe-6
scrm-4
sams-1
rec-8
R07E5.4
R07E3.4
ptr-21
pqn-21
ppw-2
pan-1
pad-2
npa-1
nex-3
nex-1
mua-6
mua-3
mtl-1
MTCE.7
MTCE.33
math-45
maph-1.3
M28.10
M162.12
M04F3.3
lys-8
lys-2
lys-1
lrg-1
lipl-5
linc-8
linc-17
linc-16
linc-12
linc-11
lact-2
K12H6.9
K11D2.4
K10B3.5
K08A2.1
K06G5.1
K06B9.4
ins-31
ifb-1
hsp-43
hpo-2
hpo-15
hmit-1.1
hda-5
hacd-1
H37A05.4
H34I24.2
H11L12.1
gpdh-1
gly-13
glt-1
glit-1
glh-1
gba-4
fkb-8
fbxc-43
fbxb-97
fbxa-182
fat-6
fat-5
fat-2
F59B2.12
F56D6.16
F55C9.5
F55C9.3
F54D5.9
F54D5.4
F54D5.2
F53H4.2
F52C9.1
F41B5.1
F40G9.20
F40D4.13
F39E9.7
F35E12.5
F31F7.1
F30B5.4
F29G9.1
F28F8.7
F26D2.16
F26D10.13
F20D1.3
F15D4.5
F10E7.2
F09B12.3
F07H5.5
enu-3.5
enu-3.1
E01G4.7
E01G4.5
drd-50
dod-19
dhs-3
D2096.1
D2045.2
cyp-35C1
cyp-35A3
cpi-1
clec-85
clec-65
clec-63
clec-50
clec-41
clec-197
clec-186
cht-3
ceh-91
cbl-1
C55C3.3
C48B4.12
C40A11.10
C34F6.7
C27C7.1
C25G4.7
C18H2.2
C18D4.6
C17F4.7
C14B9.2
C09G5.7
C09E7.7
C08F11.7
C06A1.4
C05D2.8
C01B10.6
C01B10.3
btb-17
btb-16
bath-13
B0391.8
anmt-3
aagr-1
