# Supplementary material for: Effect of the diet type and temperature on the C. elegans transcriptome
Source: Oncotarget. 2017 Dec 21;9(11):9556–71. doi: 10.18632/oncotarget.23563 (PMC5839384; doi:10.18632/oncotarget.23563)
Supplement: Supplementary file 3 [file oncotarget-09-9556-s003.txt]

ztf-6
ztf-17
ztf-15
ztf-11
ZK899.2
ZK1307.1
ZK1053.4
zip-8
zip-7
ZC412.3
ZC328.3
Y9D1A.1
Y82E9BR.17
Y73B6BL.12
Y71G12B.6
Y71F9AL.7
Y6G8.2
Y65B4A.8
Y65A5A.1
Y62E10A.14
Y62E10A.13
Y57G11C.36
Y57A10A.23
Y55F3AM.11
Y54G2A.36
Y54F10BM.12
Y53H1B.2
Y51H7C.15
Y47D3A.1
Y43F8C.3
Y40H7A.10
Y39G10AR.11
Y32F6A.6
Y24F12A.4
Y20F4.4
Y17G9B.9
Y17G7B.20
Y13C8A.1
Y116F11B.10
Y110A7A.15
Y110A2AL.4
Y10G11A.1
Y106G6D.1
Y105C5B.9
Y105C5A.14
wrt-10
wago-2
W08E3.2
W05H9.4
W05H9.1
W04D2.6
W04A8.4
W02D7.4
W01F3.2
W01A11.1
vps-52
viln-1
ver-3
vab-2
vab-1
unc-80
unc-6
unc-5
unc-39
uig-1
ugt-64
ttr-50
tth-1
tra-2
tol-1
tlp-1
tir-1
T26C12.1
T25G12.11
T24C4.2
T24B8.3
T23B12.6
T21C9.13
T20D3.2
T19B10.2
T12G3.4
T12A2.1
T10B10.3
T09B4.5
T06E6.10
T05D4.2
T05B11.1
T03D8.6
T02G5.11
sym-1
sup-37
sup-26
sto-4
sto-1
spo-11
spe-5
sop-2
somi-1
snt-2
snpc-1.3
sma-4
sma-1
skr-21
skr-15
sea-1
sdz-6
sdc-2
scrm-1
scd-1
sago-2
rrf-2
rig-1
rict-1
rgs-10
rbr-2
R11H6.2
R11A8.1
R11A5.3
R119.5
R08E3.1
R04E5.9
R02F2.1
R02F11.4
R02D5.1
R01B10.2
qdpr-1
ptrn-1
psr-1
pqn-65
pod-2
pld-1
pha-4
pab-2
oac-14
nsy-1
nid-1
ncam-1
nas-37
myrf-2
mtk-1
mthf-1
mtcu-2
mps-2
mnp-1
mmaa-1
mig-10
mesp-1
mel-46
mbk-1
magu-2
madf-6
madd-2
M106.2
M01F1.3
lrp-2
lron-11
lipl-2
lin-33
let-653
let-526
let-4
lea-1
lbp-1
lat-1
lam-3
lam-2
lam-1
knl-2
klp-19
klp-18
kca-1
kal-1
K12H6.2
K10G9.2
K10D3.4
K10C9.3
K10C3.4
K07E3.2
K07A1.9
K05C4.9
K04B12.2
K02E7.6
K01A2.4
K01A2.3
jmjd-3.2
jmjd-3.1
jmjc-1
irx-1
inx-5
inx-3
inx-2
inso-1
ina-1
ilys-2
igcm-4
igcm-3
igcm-1
ifa-4
hum-2
hsp-70
hsp-16.41
hsp-16.2
hsp-16.11
hrdl-1
hpo-6
hpo-24
hnd-1
hmg-11
his-72
his-41
his-37
his-24
hil-5
ham-1
haly-1
H40L08.1
H02I12.5
grdn-1
grd-10
gly-14
glh-4
gcp-2.1
gas-1
frl-1
fbxc-51
fbxc-40
fbxc-36
fbxc-19
fbxb-91
fbxb-7
fbxb-66
fbxb-37
fbxb-10
fbxa-95
fbxa-46
fbxa-120
fbxa-115
fbn-1
fat-1
fasn-1
F58H1.5
F58E2.3
F57G12.1
F57A10.4
F55G1.7
F55A3.7
F54F7.6
F54D5.3
F53C3.13
F49E8.7
F48E3.6
F46F11.7
F44F1.6
F44E7.5
F42F12.3
F40G9.6
F39F10.3
F39E9.10
F34D10.4
F33H2.3
F33E2.5
F28D1.2
F25E5.7
F21A3.11
F15B9.10
F14B4.1
F13H10.6
F13C5.2
F13B9.1
F12A10.8
F09C8.2
F07H5.13
F01D5.1
eya-1
ess-2
eri-3
epi-1
epg-2
enu-3.6
enu-3.4
ent-1
egas-3
efl-3
efhd-1
eef-1A.2
EEED8.2
EEED8.15
ears-2
dys-1
dsb-1
dpy-27
dpy-18
dop-2
dmd-9
dlk-1
dip-2
din-1
dhs-27
dgn-1
ddr-2
D2045.9
cyl-1
cwn-1
cutl-16
cpb-1
col-76
cnt-2
cnc-10
clec-54
clec-5
clec-266
clec-196
clec-166
cin-4
cil-1
cht-1
chd-7
chd-3
cfz-2
ces-2
ceh-43
ceh-32
ceh-27
ceh-20
ced-11
cec-4
cdh-4
cdh-3
cdh-1
cdc-25.2
cav-1
C55B7.11
C53D5.1
C52A10.1
C50F7.6
C49H3.6
C48E7.1
C48B4.7
C48B4.6
C44B11.6
C41H7.4
C40A11.6
C38D4.7
C36A4.14
C35E7.5
C34H4.2
C34E7.4
C30H6.7
C29A12.2
C27C12.1
C27B7.5
C16C8.20
C14B1.7
C09F9.2
C09E8.1
C09E7.8
C08F1.6
C08F1.11
C08F1.10
C07D10.5
C06E7.4
C06B8.7
C06A5.8
C05C8.5
C01G6.3
btb-6
bre-4
best-13
bath-21
bath-2
bath-12
bath-1
bam-2
B0511.11
B0391.10
B0281.5
B0019.2
atg-7
atg-2
asna-2
arrd-1
ark-1
alh-6
ajm-1
ain-1
aat-3
aakg-5
