# Supplementary material for: Effect of the diet type and temperature on the C. elegans transcriptome
Source: Oncotarget. 2017 Dec 21;9(11):9556–71. doi: 10.18632/oncotarget.23563 (PMC5839384; doi:10.18632/oncotarget.23563)
Supplement: Supplementary file 4 [file oncotarget-09-9556-s004.txt]

ZK550.2
ZK1320.2
ZK1307.1
ZC513.7
ZC412.3
ZC204.14
Y65B4BR.1
Y59H11AR.6
Y57G11C.51
Y54G2A.36
Y53F4B.45
Y48A6B.7
Y47H10A.5
Y46H3C.7
Y46H3C.5
Y38E10A.14
Y24F12A.3
Y20F4.4
Y17G7B.21
Y17D7B.7
Y13C8A.2
Y119D3B.21
Y116F11B.10
Y102A5C.36
W10C8.5
W04B5.1
W02D7.4
ugt-64
ugt-47
ugt-16
tbb-6
T15B7.1
T08B2.11
T05G5.1
T05E12.3
T05E11.9
T02G5.4
swt-1
sur-5
spp-14
scrm-4
R10F2.6
R08E5.3
R07E5.4
qdpr-1
puf-10
ppw-2
pan-1
pad-2
nlp-34
nhr-68
nex-1
mua-6
mtl-1
MTCE.7
mpst-3
maph-1.3
M162.12
M04F3.3
lys-7
lys-10
lrg-1
lipl-2
lipl-1
linc-8
linc-17
linc-16
lea-1
K10B3.5
K08A2.1
K06B9.4
hsp-43
haly-1
H11L12.1
H05C05.2
gstk-1
gst-5
gst-42
gst-20
gpx-5
glt-1
gfi-1
fkb-8
fbxb-97
F56D6.16
F55H12.4
F46F2.3
F42A10.7
F40G9.20
F37H8.5
F35E12.5
F30B5.4
F29G9.1
F28F8.7
F23D12.11
F15D4.5
F13H8.8
F10E7.2
F09C8.1
F07H5.5
enu-3.4
enu-3.1
ech-6
E01G4.5
drd-50
drd-1
dpyd-1
dod-19
dmd-9
D2096.1
D2045.2
cyp-35A3
cyp-34A8
cth-2
cpr-1
cpi-1
col-94
col-158
clec-85
clec-84
cbl-1
C49C3.4
C48B4.7
C40A11.10
C27C7.1
C27B7.9
C18H9.5
C18H2.2
C18D4.6
C16A3.10
C14C6.5
C14B9.2
C09G5.7
C09E7.7
C06A8.3
C01B10.3
brp-1
bath-13
asp-13
asm-3
amt-4
alh-9
alh-6
acp-6
acl-12
acdh-9
acdh-1
