# Supplementary material for: Effect of the diet type and temperature on the C. elegans transcriptome
Source: Oncotarget. 2017 Dec 21;9(11):9556–71. doi: 10.18632/oncotarget.23563 (PMC5839384; doi:10.18632/oncotarget.23563)
Supplement: Supplementary file 5 [file oncotarget-09-9556-s005.txt]

ztf-6
ztf-29
ztf-11
ZK938.1
ZK813.7
ZK813.2
ZK669.4
ZK593.3
ZK512.7
ZK430.5
ZK418.13
ZK384.4
ZK228.3
ZK1321.4
ZK1290.14
ZK1193.4
ZK1193.3
ZK1193.2
ZK1053.4
zip-8
zip-7
zip-3
ZC449.7
ZC416.6
ZC395.5
ZC328.3
ZC266.1
ZC204.12
ZC132.4
Y9D1A.1
Y82E9BR.17
Y82E9BR.1
Y75B8A.4
Y75B8A.28
Y73B6BL.12
Y71H2B.4
Y71G12B.6
Y71F9AL.7
Y71A12B.19
Y71A12B.11
Y6G8.2
Y69E1A.5
Y65A5A.1
Y62H9A.4
Y62H9A.3
Y62E10A.13
Y59C2A.3
Y57G11C.31
Y57A10A.23
Y57A10A.10
Y55F3AM.11
Y55D5A.3
Y54G2A.21
Y54E10A.17
Y51H7C.15
Y51H7C.13
Y51H7C.1
Y51A2D.18
Y51A2D.13
Y50D4B.4
Y49E10.18
Y47H9C.1
Y47G6A.33
Y47G6A.22
Y47G6A.19
Y45G5AM.5
Y45F10C.4
Y45F10B.13
Y43F8B.2
Y43F8B.1
Y43C5A.2
Y43B11AL.1
Y42G9A.3
Y40H7A.10
Y39H10B.2
Y39G10AR.32
Y38F2AR.12
Y38F1A.6
Y37D8A.3
Y37A1B.5
Y34B4A.9
Y32F6A.4
Y22D7AR.10
Y17G7B.20
Y17D7C.3
Y15E3A.4
Y12A6A.1
Y11D7A.3
Y116F11A.1
Y113G7B.12
Y106G6D.2
Y106G6D.1
Y105C5B.9
Y105C5B.5
Y105C5B.15
Y105C5A.8
Y105C5A.1
Y102A11A.3
xbp-1
wrt-10
W09D12.1
W08E3.2
W07G4.5
W06H8.5
W06A7.2
W04B5.3
W04A8.4
W03F9.4
W01F3.2
vit-4
vit-3
vit-1
vha-6
vha-5
vha-20
VF13D12L.3
vet-2
vet-1
vab-10
upb-1
unc-89
unc-62
unc-54
unc-44
unc-27
unc-23
unc-22
unc-15
unc-112
ugt-65
ugt-60
ugt-6
ugt-53
ugt-5
ugt-49
ugt-44
ugt-39
ugt-26
ugt-23
ugt-22
ugt-2
ugt-17
tyr-4
tyr-1
twk-34
twk-22
ttr-59
ttr-50
ttr-47
ttr-25
ttr-2
ttr-18
ttr-15
ttr-14
tsp-2
tsp-1
tre-3
tre-2
tnt-2
tmem-135
tlp-1
tln-1
tir-1
tes-1
tat-2
tag-260
tag-244
tag-163
tag-10
T28H10.2
T28F3.8
T28D6.5
T28D6.3
T28C12.4
T25D3.3
T25C12.3
T25B9.1
T24B8.3
T23E7.2
T22B7.7
T22B7.4
T21F4.1
T21D12.12
T21C12.8
T20G5.8
T20F7.1
T20D4.7
T16G1.6
T16G12.1
T14G8.3
T13F3.6
T12B3.3
T12B3.2
T12A2.1
T11F9.12
T11B7.1
T10G3.3
T10D4.6
T10B5.7
T09B4.8
T09B4.5
T08B1.4
T06E6.10
T05E12.6
T05C3.6
T05B11.1
T04G9.4
T04F8.8
T04F3.1
T04D3.5
T03D8.6
T02G6.10
T02G5.7
T02B11.4
sup-26
sulp-6
suca-1
str-176
sto-4
sto-1
srp-2
sqrd-1
spp-2
spp-18
spds-1
sox-2
sod-1
snt-2
smf-3
smd-1
sma-10
slc-17.3
skr-8
skr-7
skr-21
skr-10
skpo-3
sepa-1
sea-1
sdz-28
sdz-24
sdc-2
scav-6
scav-1
samt-1
sams-5
rpl-11.2
rol-8
rhr-1
rfip-1
R13H4.2
R12C12.1
R11F4.1
R11A5.3
R10H10.3
R10E8.6
R10E4.1
R10D12.1
R08F11.4
R08F11.1
R08E5.1
R08E3.2
R08E3.1
R05D3.9
R02F2.8
R02D3.1
R01B10.2
pxn-2
pxn-1
pud-3
psr-1
pqn-22
pod-2
pmt-2
pmt-1
pmp-4
pkg-2
pho-13
pha-4
pgp-2
pgp-1
pdi-2
pcyt-1
pcp-1
papl-1
pah-1
osm-11
oac-6
oac-46
oac-31
oac-20
oac-18
oac-14
nsy-1
nrfl-1
nrf-6
npa-1
nmy-1
nlp-27
nkb-3
nid-1
nhx-2
nhr-99
nhr-79
nhr-35
nhr-232
nex-3
nep-17
ndg-4
ncam-1
nas-9
nas-37
nas-11
mup-4
mup-2
mua-3
mthf-1
mrp-1
mps-2
mnp-1
mlt-7
mig-1
mdl-1
mca-2
math-45
math-4
math-38
mans-2
M28.8
M28.10
M05B5.4
M04C3.1
M01F1.3
lrp-2
lrp-1
lips-5
lipl-5
linc-11
lin-12
lim-9
lgc-32
lfi-1
lev-11
lec-4
lbp-1
lam-3
lam-2
lam-1
klp-18
ketn-1
K12H6.6
K12H4.7
K11H12.7
K11G9.2
K10C9.3
K09G1.1
K09D9.1
K08E4.2
K08D8.4
K07A1.6
K06B9.2
K04G2.9
K04F10.7
K03H6.2
K02E2.6
K02B12.2
K01C8.1
K01A2.4
K01A2.3
jmjd-3.2
ivd-1
itr-1
inx-3
inx-2
inx-12
ilys-5
ilys-3
ilys-2
igcm-3
ifc-2
ifb-1
ifa-1
idh-2
icmt-1
hum-8
hsp-70
hsp-3
hsp-16.41
hsp-16.2
hsp-16.11
hpo-15
hpk-1
hpd-1
hmit-1.3
hmit-1.2
his-41
him-4
hgo-1
hex-1
heh-1
ham-1
hacd-1
haao-1
H37A05.4
H34I24.2
H06H21.8
H02F09.3
gtl-1
gta-1
gst-4
gst-19
gst-10
gsnl-1
grdn-1
gpx-4
gpx-3
gly-8
gly-13
glit-1
glh-1
gei-3
gcst-1
gcp-2.1
gba-4
gas-1
gadr-5
gad-3
fpn-1.2
flu-2
fln-2
fkb-3
fipr-2
fbxc-51
fbxc-36
fbxc-19
fbxc-18
fbxb-90
fbxb-75
fbxb-66
fbxb-45
fbxb-37
fbxb-13
fbxa-74
fbxa-72
fbxa-60
fbxa-182
fbxa-180
fbxa-14
fat-6
fat-3
fat-2
fat-1
fasn-1
far-3
fah-1
faah-4
F59A7.2
F58H1.5
F58F9.7
F58E2.3
F58B4.5
F57F5.1
F57F4.4
F56F10.1
F55H12.2
F55G1.7
F55G11.4
F55B11.3
F55B11.2
F55B11.1
F54D5.4
F54D5.2
F54D5.12
F54C9.3
F53H4.2
F53A9.8
F53A9.1
F52H2.6
F52A8.5
F49H12.5
F49F1.7
F49E12.10
F48E3.6
F47H4.2
F47B7.1
F46H5.3
F44E5.4
F44B9.2
F43H9.4
F43G6.5
F43D2.6
F43C11.7
F42G2.5
F41E6.12
F41C3.2
F40G9.6
F40G9.15
F40A3.2
F39F10.3
F39E9.7
F38B2.4
F37C4.6
F35E12.6
F35C8.5
F35A5.1
F33H2.3
F33E2.5
F32E10.9
F29C6.1
F29B9.8
F28D1.2
F28B4.3
F26E4.3
F25E2.2
F22F7.8
F22F4.4
F22B7.9
F21D5.3
F21C10.7
F20G2.3
F19C7.4
F17C11.11
F17A9.5
F13H8.3
F13H10.6
F13G11.3
F13D12.6
F13D12.3
F13C5.2
F11C1.5
F10C1.9
F10A3.4
F09F7.4
F09C8.2
F08G5.6
F08G2.5
F08F3.4
F07H5.3
F07H5.13
F07C3.9
F01D5.5
epi-1
epg-2
enu-3.5
emb-8
elo-6
elo-5
elo-2
egas-3
efl-3
eef-1A.2
EEED8.15
ech-9
E02H4.7
E02C12.8
dsl-2
dpy-6
dpy-31
dpy-18
dos-1
dod-23
dnj-7
dlk-1
dim-1
dhs-4
dhs-3
dhs-25
dhs-20
dgn-1
del-6
ddo-2
dct-6
dct-11
daf-36
D2092.4
D1086.7
D1086.6
D1086.10
cyp-37B1
cyp-37A1
cyp-36A1
cyp-35C1
cyp-35A4
cyp-25A2
cyp-25A1
cyp-13A7
cyc-2.1
ctl-2
csq-1
crm-1
cpna-2
cpn-4
cpn-3
col-98
col-96
col-93
col-92
col-80
col-8
col-71
col-42
col-38
col-20
col-19
col-184
col-181
col-179
col-178
col-160
col-159
col-155
col-150
col-142
col-140
col-138
col-124
col-122
col-119
col-106
col-103
col-101
cnc-3
cnc-10
clip-1
clik-1
clec-7
clec-66
clec-65
clec-56
clec-54
clec-50
clec-5
clec-49
clec-48
clec-47
clec-41
clec-4
clec-266
clec-196
clec-186
clec-166
clec-160
cin-4
cht-1
cept-1
ceh-43
ceeh-1
cec-8
cec-4
cdo-1
cav-1
calu-1
cal-5
cah-4
C55A6.12
C54D10.3
C53D6.7
C53D5.1
C52E2.4
C52A10.1
C50F7.5
C50B6.7
C49F5.7
C48E7.1
C46G7.2
C45B2.1
C44B11.6
C42D4.2
C41H7.6
C41H7.4
C41G11.1
C41A3.1
C39E9.8
C39B5.2
C37C3.2
C35E7.5
C35B1.4
C35A5.3
C34H4.2
C34F6.7
C34E7.4
C34C12.4
C33A12.19
C32D5.6
C30H6.7
C30G12.2
C30E1.9
C29G2.6
C29F3.7
C27A7.8
C26G2.2
C25G4.7
C25E10.8
C24B9.3
C24B5.4
C23H3.2
C18D4.8
C18D4.12
C18C4.5
C17H1.7
C15A11.7
C14H10.1
C14F11.4
C08F1.6
C08F11.11
C08F1.10
C07D10.5
C06B8.7
C05D2.8
C05C8.7
C05C10.3
C04F12.7
C03D6.1
C01G6.3
C01B10.6
btb-17
btb-16
bgal-2
best-26
best-14
bcat-1
bath-21
bath-12
bath-1
B0511.11
B0454.5
B0395.3
B0391.8
B0035.13
B0024.4
B0019.2
atg-2
asp-8
asp-2
aqp-7
aqp-11
anmt-2
anc-1
amx-2
alp-1
alh-12
aldo-1
aex-4
aex-1
adt-2
act-4
acs-7
acs-22
acox-2
aco-1
acl-7
acl-1
AC3.5
abt-4
abhd-3.2
aagr-4
aagr-2
aagr-1
