# Supplementary material for: Effect of the diet type and temperature on the C. elegans transcriptome
Source: Oncotarget. 2017 Dec 21;9(11):9556–71. doi: 10.18632/oncotarget.23563 (PMC5839384; doi:10.18632/oncotarget.23563)
Supplement: Supplementary file 6 [file oncotarget-09-9556-s006.txt]

ZK1320.2
ZC513.7
ZC204.14
Y59H11AR.6
Y57G11C.51
Y53F4B.45
Y46H3C.7
Y46H3C.5
Y38E10A.14
Y24F12A.3
Y17G7B.21
Y17D7B.7
Y13C8A.2
W04B5.1
tbb-6
T08B2.11
T05G5.1
T05E11.9
T02G5.4
scrm-4
R07E5.4
ppw-2
pan-1
pad-2
nex-1
mua-6
mtl-1
MTCE.7
maph-1.3
M162.12
M04F3.3
lrg-1
linc-8
linc-17
linc-16
K10B3.5
K08A2.1
K06B9.4
hsp-43
H11L12.1
glt-1
fkb-8
fbxb-97
F56D6.16
F40G9.20
F35E12.5
F30B5.4
F29G9.1
F28F8.7
F15D4.5
F10E7.2
F07H5.5
enu-3.1
E01G4.5
drd-50
dod-19
D2096.1
D2045.2
cyp-35A3
cpi-1
clec-85
cbl-1
C40A11.10
C27C7.1
C18H2.2
C18D4.6
C14B9.2
C09G5.7
C09E7.7
C01B10.3
bath-13
