# Supplementary material for: Effect of the diet type and temperature on the C. elegans transcriptome
Source: Oncotarget. 2017 Dec 21;9(11):9556–71. doi: 10.18632/oncotarget.23563 (PMC5839384; doi:10.18632/oncotarget.23563)
Supplement: Supplementary file 7 [file oncotarget-09-9556-s007.txt]

Y71H10B.1
Y32F6A.4
Y119D3B.21
W04A4.2
spp-17
spp-14
R193.2
pho-11
K10C2.8
ilys-5
F55H12.4
F52E1.14
F46F2.3
F28H7.3
drd-10
D1086.3
ctsa-2
cpr-8
C50B6.7
C39E9.8
C36C5.5
C17C3.1
C06A5.6
asp-3
asp-17
asp-14
asp-12
asp-1
acox-5
