# Supplementary material for: Effect of the diet type and temperature on the C. elegans transcriptome
Source: Oncotarget. 2017 Dec 21;9(11):9556–71. doi: 10.18632/oncotarget.23563 (PMC5839384; doi:10.18632/oncotarget.23563)
Supplement: Supplementary file 8 [file oncotarget-09-9556-s008.txt]

zyx-1
ztf-28
ZK856.16
ZK856.11
ZK829.9
ZK822.5
ZK822.4
ZK809.8
ZK688.5
ZK6.8
ZK673.1
ZK652.6
ZK632.9
ZK596.1
ZK1248.11
ZK1098.3
ZK105.1
ZC53.1
ZC434.8
ZC395.10
ZC317.7
Y94H6A.10
Y82E9BR.18
Y7A9A.1
Y73B6BL.14
Y71H2AM.1
Y71G12B.23
Y71G12B.13
Y71F9AL.9
Y69H2.3
Y69A2AR.21
Y66H1A.4
Y61A9LA.1
Y58A7A.5
Y57G11B.5
Y56A3A.31
Y54G2A.3
Y54F10AM.11
Y51H7C.3
Y51F10.2
Y49G5A.1
Y49E10.4
Y48G9A.11
Y48G1C.13
Y47G6A.19
Y47D3A.29
Y47D3A.21
Y47A7.1
Y45G5AL.1
Y41D4B.11
Y39E4A.3
Y39B6A.21
Y39B6A.10
Y38F2AR.9
Y38F1A.6
Y37E3.8
Y37E3.10
Y37E11AL.3
Y34F4.5
Y32H12A.2
Y23H5B.5
Y23H5A.3
Y18D10A.11
Y16B4A.2
Y11D7A.10
Y116A8C.27
Y111B2A.2
Y105C5B.5
wrk-1
W09C5.1
W08F4.3
W08E12.7
W04C9.4
W04A4.5
vit-3
vha-2
vha-16
vha-13
vha-12
vha-11
VF13D12L.3
usp-14
unc-60
ugt-61
ugt-21
ugt-13
ugt-1
uev-1
ucr-2.3
ubl-1
ubc-7
ubc-20
txl-1
ttr-26
ttr-16
tsn-1
trap-4
trap-3
trap-1
trak-1
tomm-22
tofu-6
tnt-3
tni-3
test-1
tcer-1
tbh-1
tbb-1
tat-4
tag-18
tag-174
tag-153
tag-147
T23F2.5
T21B10.3
T17H7.1
T16G1.7
T11G6.8
T07F10.1
T07D3.9
T05H10.1
T04F8.8
swsn-1
sucg-1
sti-1
srsx-34
srj-14
spp-23
snx-14
snr-6
snr-4
snr-3
snr-2
snr-1
smr-1
smo-1
sld-5
slc-17.4
skpo-1
sin-3
sgt-1
sec-61
scl-3
sbds-1
sart-3
sars-2
ruvb-1
rsp-6
rsp-3
rsp-1
rpt-5
rpt-4
rpt-3
rpt-2
rpt-1
rps-6
rps-4
rps-30
rps-3
rps-24
rps-22
rps-20
rps-2
rps-18
rps-17
rps-14
rps-13
rps-12
rps-11
rps-10
rps-1
rpn-9
rpn-7
rpn-5
rpn-3
rpn-2
rpn-12
rpn-11
rpn-1
rpl-9
rpl-7A
rpl-5
rpl-41
rpl-4
rpl-36
rpl-35
rpl-34
rpl-32
rpl-31
rpl-30
rpl-3
rpl-28
rpl-26
rpl-25.2
rpl-24.2
rpl-23
rpl-22
rpl-21
rpl-20
rpl-2
rpl-19
rpl-18
rpl-17
rpl-16
rpl-15
rpl-13
rpl-12
rpl-10
rpl-1
rpc-2
rpb-2
row-1
rnr-1
rnp-6
rla-1
rla-0
riok-2
rhy-1
rfc-2
rars-1
ran-1
rab-11.1
rab-10
rab-1
R186.7
R12E2.13
R09B3.3
R09B3.2
R08E5.3
R05H5.3
R05G9.3
R04F11.3
R03D7.2
ptr-24
prp-8
prp-19
prmt-1
prg-2
pqn-59
pqn-53
polg-1
plin-1
plep-1
pho-9
phat-3
pgp-5
pgp-4
pgp-3
pgp-14
pgp-11
pgal-1
pfn-1
pept-1
pde-12
pcp-1
pck-1
pbs-7
pbs-6
pbs-5
pbs-3
pbs-1
pat-10
pas-7
pas-5
pas-4
pas-3
pas-2
pas-1
paqr-2
papl-1
otub-3
ost-1
odc-1
ntl-4
ntl-2
ntl-11
nst-1
nspc-4
nspc-18
nspc-14
nspc-10
npp-23
npp-22
npp-18
npp-13
npp-11
npp-10
nol-5
nol-1
nlp-33
nlp-31
nlp-28
nlp-24
nkb-3
nhx-9
nhr-137
nhr-114
nfx-1
nep-22
nep-17
nduo-5
nduo-4
nduo-3
nduo-2
nduo-1
nduf-2.2
nas-20
myo-2
mtss-1
msra-1
mrpl-11
mrp-7
mrp-2
mpk-1
mog-2
mog-1
mlc-2
mex-6
mex-3
mel-32
mcm-6
mcm-5
mcm-2
mca-1
marc-6
map-2
mak-1
M7.12
M28.5
M199.9
M162.5
M02D8.1
M01H9.3
lys-4
lst-3
lips-15
let-711
let-70
let-363
lbp-9
lap-1
laf-1
lact-6
ksr-1
klc-1
kat-1
K12H4.5
K12H4.4
K10C2.1
K09C6.9
K08D8.6
K08D12.3
K07H8.10
K07E1.1
K07C5.6
K07C5.4
K02F3.9
K02C4.3
K02B12.7
K01G5.5
K01C8.1
imb-3
imb-2
ima-2
ify-1
iffb-1
iff-1
ifet-1
ife-3
icd-2
icd-1
hpo-35
homt-1
his-67
hint-3
hars-1
haf-7
haf-6
H40L08.2
H14A12.5
H04M03.3
gst-7
gst-28
gsr-1
gsp-2
gsp-1
gpi-1
gpd-4
gpd-1
gna-2
gls-1
gln-6
gln-5
gld-4
gex-2
gcn-1
gbh-2
gbf-1
gba-3
frm-1
folt-2
fnta-1
fmo-3
fkb-2
fkb-1
fipr-22
fipr-1
fip-2
fib-1
fem-2
fbxa-72
fbxa-193
fbxa-107
fbxa-106
fat-7
far-1
F59B10.4
F58G6.9
F58G1.2
F58B4.5
F58A4.2
F57F5.1
F56F11.4
F56D5.4
F56A11.5
F54E4.2
F54D5.12
F53F8.3
F53F4.11
F53F10.2
F53C11.3
F46B6.6
F44E7.4
F44B9.8
F43D2.2
F42G10.1
F42A9.6
F42A10.6
F42A10.5
F41G3.10
F41C3.5
F39H12.3
F38B7.2
F35E12.6
F35E12.10
F32D8.12
F27D4.1
F26G5.1
F26B1.2
F25G6.9
F23A7.8
F23A7.4
F22H10.3
F22H10.2
F21D5.7
F17H10.1
F17C11.11
F15E6.3
F13H8.3
F11C1.5
F11A5.9
F10C5.2
F10C2.3
F09G2.2
F09F7.4
F02H6.3
F02E8.4
erm-1
eri-7
erfa-1
epg-3
emo-1
emb-5
emb-4
elo-2
eif-6
eif-3.I
eif-3.H
eif-3.E
eif-3.D
eif-1.A
eif-1
egl-9
egl-45
egg-3
eel-1
eef-1B.2
eef-1B.1
EEED8.3
ech-7
E_BE45912.2
E02D9.1
E01A2.2
dyf-17
dss-1
drh-3
dpf-6
dpf-2
dod-3
dmd-7
dli-1
dlc-1
did-2
dhs-6
dhs-25
dhs-12
dhrs-4
ddx-17
ddo-3
ddo-2
dct-18
dct-16
daz-1
D1081.7
cysl-2
cyp-36A1
cyp-33C8
cyn-1
cul-5
cth-1
ctb-1
csc-1
cpz-1
cpt-5
cpr-6
cpr-4
cpr-1
cpl-1
col-8
col-184
col-181
col-135
col-122
col-119
col-106
cnc-4
cmd-1
clu-1
clec-97
clec-70
clec-223
clec-218
clec-150
clec-146
clec-10
cif-1
cid-1
cey-3
cey-2
cept-2
cdr-2
cdk-1
cdc-48.1
cct-8
cct-7
cct-6
cct-5
cct-4
cct-3
cct-2
cct-1
cat-4
cars-1
cacn-1
C56G2.7
C53H9.2
C53C9.2
C53C7.5
C52E12.1
C52B11.5
C50E3.13
C50E3.12
C46G7.5
C44B7.5
C42D4.1
C39D10.7
C37A2.7
C36E8.1
C35A5.3
C33B4.4
C31H5.6
C28H8.4
C28C12.12
C24G6.8
C24B9.3
C23H3.9
C17G10.9
C16B8.3
C15H9.9
C14C10.5
C10C5.5
C10C5.3
C09B8.4
C06E1.9
C06B3.6
C05C8.2
C05C10.5
C05C10.3
C04G6.6
C02F12.8
C01B12.8
best-7
bcat-1
bca-2
B0511.6
B0250.5
B0205.13
B0001.8
B0001.5
atn-1
atln-1
atad-3
asp-6
asg-2
asg-1
arf-3
arf-1.2
aqp-1
ani-1
ampd-1
ama-1
adsl-1
ads-1
act-5
act-3
acdh-2
acdh-1
abcf-3
abcf-2
abce-1
