# Supplementary material for: Effect of the diet type and temperature on the C. elegans transcriptome
Source: Oncotarget. 2017 Dec 21;9(11):9556–71. doi: 10.18632/oncotarget.23563 (PMC5839384; doi:10.18632/oncotarget.23563)
Supplement: Supplementary file 9 [file oncotarget-09-9556-s009.txt]

Y105C5B.7
Y105C5B.3
spp-9
PDB1.1
M60.2
dao-3
B0286.3
atic-1
