# Supplementary material for: Effect of the diet type and temperature on the C. elegans transcriptome
Source: Oncotarget. 2017 Dec 21;9(11):9556–71. doi: 10.18632/oncotarget.23563 (PMC5839384; doi:10.18632/oncotarget.23563)
Supplement: Supplementary file 10 [file oncotarget-09-9556-s010.txt]

ZK858.10
ZK856.16
ZK856.11
ZK829.9
ZK688.5
ZK180.7
ZK1098.3
ZK105.1
zip-10
ZC53.1
ZC434.8
ZC395.10
zbp-1
yop-1
Y97E10C.1
Y94H6A.10
Y82E9BR.19
Y73B6BL.288
Y71H2AM.2
Y71G12B.13
Y6B3B.4
Y67D8A.2
Y67D2.4
Y61A9LA.1
Y57E12AM.1
Y56A3A.31
Y56A3A.2
Y54E10BR.3
Y54E10A.6
Y54E10A.11
Y51H7C.3
Y51F10.2
Y50D4C.5
Y4C6B.1
Y48G9A.11
Y48G1C.8
Y48E1B.2
Y47D3A.29
Y47D3A.14
Y37E3.1
Y34F4.5
Y32H12A.2
Y119D3B.14
Y111B2A.2
Y106G6H.14
xrn-1
xpo-3
xnd-1
wee-1.3
W08F4.3
W08E12.7
W05F2.3
W02B12.10
vps-4
vnut-1
vig-1
usp-14
uso-1
unc-71
unc-61
unc-45
unc-11
unc-108
ulp-4
ulp-2
ugt-36
uev-1
ucr-2.3
ubr-5
ubr-1
ubl-1
ubc-25
ubc-20
txl-1
ttr-37
tsn-1
tsen-54
trr-1
tpp-2
tofu-6
tkt-1
tep-1
tdc-1
tbh-1
tbg-1
tbcd-1
tbb-2
tbb-1
tba-2
tat-4
tank-1
tag-65
tag-153
taf-5
taf-12
taf-1
T28D9.3
T28A11.2
T27F7.4
T25E4.1
T23F2.5
T23B3.1
T22F3.3
T21B10.3
T19B10.8
T19A6.1
T11G6.8
T10C6.7
T07C12.12
T06E4.14
T05H10.1
T05F1.2
T04D3.8
T03F1.6
T01B11.2
szy-4
szy-20
sygl-1
swsn-1
sti-1
sri-40
sqv-4
sqv-2
spp-12
spn-4
snx-14
snr-2
smg-2
smg-1
smc-6
sld-5
skpo-1
sip-1
sin-3
sem-2
sel-8
sec-31
ruvb-1
rsp-3
rsp-1
rskn-1
rpt-5
rpt-4
rpt-3
rpt-2
rpt-1
rps-4
rps-3
rps-22
rps-2
rps-13
rps-12
rps-1
rpn-9
rpn-3
rpn-2
rpn-12
rpn-10
rpn-1
rpl-9
rpl-7A
rpl-5
rpl-4
rpl-31
rpl-30
rpl-3
rpl-26
rpl-22
rpl-20
rpl-2
rpl-13
rpl-12
rpl-1
rpc-2
rpc-1
rpb-2
row-1
rop-1
rod-1
rnr-1
rnp-8
rnp-6
rme-8
rgs-6
rfc-2
rde-8
rde-11
rcor-1
ran-3
rab-7
rab-11.1
rab-10
rab-1
R151.8
R144.5
R12C12.8
R11A8.7
R09B3.3
R09B3.2
R05H5.3
puf-5
puf-3
ptp-2
ptc-1
prpf-4
prp-8
prp-19
prom-1
prmt-1
prg-2
prdx-2
pqn-87
pqn-59
pqn-53
pqn-20
ppw-1
pole-1
plp-1
plk-1
plin-1
plep-1
pitr-4
phat-5
pgp-14
pfn-1
perm-1
pde-12
pch-2
pbs-7
pbs-5
pbs-3
pbs-1
pas-7
pas-5
pas-4
pas-3
pas-1
parp-2
par-1
pap-1
pal-1
pad-1
pac-1
paa-1
otub-3
oma-2
odr-8
odc-1
oac-5
num-1
ntl-4
ntl-3
ntl-11
nst-1
nspc-9
nspc-2
nspc-18
nra-3
nprl-3
npp-7
npp-6
npp-3
npp-22
npp-21
npp-19
npp-14
npp-13
npp-11
npp-10
npp-1
nos-3
nlp-24
nhl-2
nfx-1
nep-22
ndx-6
ndk-1
natc-1
mvk-1
mut-7
mut-16
mus-101
mtx-1
msh-6
mrp-7
mrp-5
mre-11
mrck-1
mpk-1
mog-1
mex-6
mex-5
mex-3
mes-2
mel-26
mek-1
mcm-7
mcm-6
mcm-5
mcm-4
mcm-2
marc-6
maph-1.2
M04F3.5
M02H5.8
M01H9.3
M01E5.3
lys-6
lin-9
lin-45
lin-41
lin-23
lig-4
lig-1
let-92
let-765
let-711
let-70
let-363
lec-8
lec-6
lbp-9
lag-1
laf-1
knl-1
kin-4
kgb-2
K10D3.6
K08F4.3
K08D12.3
K07H8.10
K07C5.4
K02C4.3
jhdm-1
irg-3
ire-1
inx-22
imp-1
imb-3
imb-2
ima-2
ify-1
ifet-1
ife-3
icd-2
icd-1
hxk-1
htp-3
hsp-17
hrg-3
hrde-1
hpo-5
hpo-42
hpo-35
hmg-3
his-68
his-67
his-11
hgrs-1
henn-1
hars-1
H25K10.1
H14E04.2
H04M03.3
gyg-2
gtbp-1
gst-7
gpi-1
gpd-4
gpd-1
gpa-14
got-1.2
gop-2
gna-2
gly-9
gls-1
gln-6
gln-5
gln-3
gld-4
gld-3
gld-2
gfat-2
gfat-1
gex-2
gei-17
gei-14
gcn-1
gbf-1
gad-1
fln-1
flh-2
fkb-2
fib-1
fcd-2
fbxa-193
F59E12.9
F59B1.8
F58G1.2
F58A4.2
F57B10.9
F56D5.4
F56A11.5
F55G11.8
F55F10.1
F55B11.4
F54D7.7
F53F8.3
F53F4.11
F53F10.2
F53C11.3
F52H2.7
F49C12.7
F48A11.4
F45E10.2
F44E7.5
F44E7.4
F44B9.8
F43D2.2
F42A10.5
F38B6.4
F36D4.5
F35E12.9
F32H5.1
F31C3.3
F26G5.1
F26F4.5
F26B1.2
F25G6.9
F22H10.3
F21G4.6
F21D5.7
F21D5.1
F19F10.9
F19C7.1
F19B2.5
F18A1.7
F15E6.3
F12F6.1
F12E12.11
F10C5.2
F09G2.2
F08F8.7
F08B12.4
F02H6.4
F02H6.3
F02E8.4
exos-4.2
exos-2
erfa-1
epg-5
eor-1
enu-3.2
ensa-1
emo-1
emc-1
emb-5
elpc-1
ekl-6
ekl-5
ekl-4
eif-3.I
eif-3.H
eif-3.E
eif-3.D
eif-3.C
eif-1.A
egl-9
egl-6
egl-45
egl-26
egg-3
egg-2
egg-1
efl-1
eel-1
eef-2
eef-1B.2
eef-1B.1
eef-1A.1
edc-3
E_BE45912.2
dro-1
dod-3
dnj-25
dlc-1
dhs-21
dhc-1
dgat-2
denn-4
ddo-3
dcaf-1
dbr-1
daz-1
daf-4
daf-18
dab-1
D1086.11
D1081.7
D1043.1
cyn-15
cyk-7
cye-1
cux-7
cul-3
csnk-1
csn-5
csn-1
csc-1
cpt-2
cpr-8
cpn-1
cpl-1
cpg-3
cpg-1
cpb-3
cpar-1
copb-1
copa-1
col-135
coh-3
cls-2
clk-2
clec-72
clec-70
clec-69
clec-63
clec-62
clec-230
clec-223
clec-190
cif-1
cid-1
chs-2
chk-1
chc-1
chaf-2
cgh-1
cey-3
cey-2
cex-1
cept-2
ced-9
ced-2
cdr-4
cdk-12
cdc-48.1
cct-8
cct-7
cct-6
cct-5
cct-4
cct-3
cct-2
cct-1
ccr-4
ccnk-1
ccm-3
cbd-1
cash-1
cars-2
cars-1
car-1
cand-1
cacn-1
C53H9.2
C53A5.6
C52E12.1
C50E3.13
C50E3.12
C50E3.11
C46G7.5
C44E4.1
C44B7.5
C36C9.10
C36C5.5
C36B1.11
C35A5.8
C31C9.2
C30F12.4
C27D6.11
C25F6.8
C25A11.2
C18H7.1
C17G10.9
C17G10.1
C17F4.7
C16B8.3
C14C10.5
C14B9.8
C08B6.4
C07D8.6
C06A5.6
C05C10.5
C02F12.8
C02E7.7
C01G8.1
bmk-1
best-7
bcmo-2
bath-40
B0511.6
B0495.2
B0464.6
B0432.7
B0035.1
B0001.5
atad-3
asp-6
asp-3
asp-12
asp-10
asp-1
arx-2
ani-2
ani-1
ama-1
alx-1
akt-1
air-1
aipl-1
aho-3
adsl-1
acs-13
acly-2
acl-6
acl-3
abcf-3
abcf-2
abce-1
