# Supplementary material for: Effect of the diet type and temperature on the C. elegans transcriptome
Source: Oncotarget. 2017 Dec 21;9(11):9556–71. doi: 10.18632/oncotarget.23563 (PMC5839384; doi:10.18632/oncotarget.23563)
Supplement: Supplementary file 11 [file oncotarget-09-9556-s011.txt]

ZK856.16
ZK856.11
ZK829.9
ZK688.5
ZK1098.3
ZK105.1
ZC53.1
ZC434.8
ZC395.10
Y94H6A.10
Y71G12B.13
Y61A9LA.1
Y56A3A.31
Y51H7C.3
Y51F10.2
Y48G9A.11
Y47D3A.29
Y34F4.5
Y32H12A.2
Y111B2A.2
W08F4.3
W08E12.7
usp-14
uev-1
ucr-2.3
ubl-1
ubc-20
txl-1
tsn-1
tofu-6
tbh-1
tbb-1
tat-4
tag-153
T23F2.5
T21B10.3
T11G6.8
T05H10.1
swsn-1
sti-1
snx-14
snr-2
sld-5
skpo-1
sin-3
ruvb-1
rsp-3
rsp-1
rpt-5
rpt-4
rpt-3
rpt-2
rpt-1
rps-4
rps-3
rps-22
rps-2
rps-13
rps-12
rps-1
rpn-9
rpn-3
rpn-2
rpn-12
rpn-1
rpl-9
rpl-7A
rpl-5
rpl-4
rpl-31
rpl-30
rpl-3
rpl-26
rpl-22
rpl-20
rpl-2
rpl-13
rpl-12
rpl-1
rpc-2
rpb-2
row-1
rnr-1
rnp-6
rfc-2
rab-11.1
rab-10
rab-1
R09B3.3
R09B3.2
R05H5.3
prp-8
prp-19
prmt-1
prg-2
pqn-59
pqn-53
plin-1
plep-1
pgp-14
pfn-1
pde-12
pbs-7
pbs-5
pbs-3
pbs-1
pas-7
pas-5
pas-4
pas-3
pas-1
otub-3
odc-1
ntl-4
ntl-11
nst-1
nspc-18
npp-22
npp-13
npp-11
npp-10
nlp-24
nfx-1
nep-22
mrp-7
mpk-1
mog-1
mex-6
mex-3
mcm-6
mcm-5
mcm-2
marc-6
M01H9.3
let-711
let-70
let-363
lbp-9
laf-1
K08D12.3
K07H8.10
K07C5.4
K02C4.3
imb-3
imb-2
ima-2
ify-1
ifet-1
ife-3
icd-2
icd-1
hpo-35
his-67
hars-1
H04M03.3
gst-7
gpi-1
gpd-4
gpd-1
gna-2
gls-1
gln-6
gln-5
gld-4
gex-2
gcn-1
gbf-1
fkb-2
fib-1
fbxa-193
F58G1.2
F58A4.2
F56D5.4
F56A11.5
F53F8.3
F53F4.11
F53F10.2
F53C11.3
F44E7.4
F44B9.8
F43D2.2
F42A10.5
F26G5.1
F26B1.2
F25G6.9
F22H10.3
F21D5.7
F15E6.3
F10C5.2
F09G2.2
F02H6.3
F02E8.4
erfa-1
emo-1
emb-5
eif-3.I
eif-3.H
eif-3.E
eif-3.D
eif-1.A
egl-9
egl-45
egg-3
eel-1
eef-1B.2
eef-1B.1
E_BE45912.2
dod-3
dlc-1
ddo-3
daz-1
D1081.7
csc-1
cpl-1
col-135
clec-70
clec-223
cif-1
cid-1
cey-3
cey-2
cept-2
cdc-48.1
cct-8
cct-7
cct-6
cct-5
cct-4
cct-3
cct-2
cct-1
cars-1
cacn-1
C53H9.2
C52E12.1
C50E3.13
C50E3.12
C46G7.5
C44B7.5
C17G10.9
C16B8.3
C14C10.5
C05C10.5
C02F12.8
best-7
B0511.6
B0001.5
atad-3
asp-6
ani-1
ama-1
adsl-1
abcf-3
abcf-2
abce-1
