# Supplementary material for: Effect of the diet type and temperature on the C. elegans transcriptome
Source: Oncotarget. 2017 Dec 21;9(11):9556–71. doi: 10.18632/oncotarget.23563 (PMC5839384; doi:10.18632/oncotarget.23563)
Supplement: Supplementary file 12 [file oncotarget-09-9556-s012.txt]

ztf-6
ztf-11
ZK1053.4
zip-8
zip-7
ZC328.3
Y9D1A.1
Y82E9BR.17
Y73B6BL.12
Y71G12B.6
Y71F9AL.7
Y6G8.2
Y65A5A.1
Y62E10A.13
Y57A10A.23
Y55F3AM.11
Y51H7C.15
Y40H7A.10
Y17G7B.20
Y106G6D.1
Y105C5B.9
wrt-10
W08E3.2
W04A8.4
W01F3.2
ttr-50
tlp-1
tir-1
T24B8.3
T12A2.1
T09B4.5
T06E6.10
T05B11.1
T03D8.6
sup-26
sto-4
sto-1
snt-2
skr-21
sea-1
sdc-2
R11A5.3
R08E3.1
R01B10.2
psr-1
pod-2
pha-4
oac-14
nsy-1
nid-1
ncam-1
nas-37
mthf-1
mps-2
mnp-1
M01F1.3
lrp-2
lbp-1
lam-3
lam-2
lam-1
klp-18
K10C9.3
K01A2.4
K01A2.3
jmjd-3.2
inx-3
inx-2
ilys-2
igcm-3
hsp-70
hsp-16.41
hsp-16.2
hsp-16.11
his-41
ham-1
grdn-1
gcp-2.1
gas-1
fbxc-51
fbxc-36
fbxc-19
fbxb-66
fbxb-37
fat-1
fasn-1
F58H1.5
F58E2.3
F55G1.7
F48E3.6
F40G9.6
F39F10.3
F33H2.3
F33E2.5
F28D1.2
F13H10.6
F13C5.2
F09C8.2
F07H5.13
epi-1
epg-2
egas-3
efl-3
eef-1A.2
EEED8.15
dpy-18
dlk-1
dgn-1
cnc-10
clec-54
clec-5
clec-266
clec-196
clec-166
cin-4
cht-1
ceh-43
cec-4
cav-1
C53D5.1
C52A10.1
C48E7.1
C44B11.6
C41H7.4
C35E7.5
C34H4.2
C34E7.4
C30H6.7
C08F1.6
C08F1.10
C07D10.5
C06B8.7
C01G6.3
bath-21
bath-12
bath-1
B0511.11
B0019.2
atg-2
