# Supplementary material for: Effect of the diet type and temperature on the C. elegans transcriptome
Source: Oncotarget. 2017 Dec 21;9(11):9556–71. doi: 10.18632/oncotarget.23563 (PMC5839384; doi:10.18632/oncotarget.23563)
Supplement: Supplementary file 13 [file oncotarget-09-9556-s013.txt]

ZK593.3
Y62H9A.4
Y38F1A.6
Y34F4.2
Y22D7AL.10
wars-1
W03D8.8
W01B11.6
vit-3
vit-1
ugt-8
ugt-64
ugt-63
ugt-53
ugt-41
ugt-26
ubc-13
T22B7.3
T13F3.6
T05E12.6
sri-40
smd-1
pmp-5
phb-1
otub-3
nhr-156
nhr-114
nduo-4
nduo-3
nduo-2
nduo-1
mtrr-1
mtl-2
mthf-1
msra-1
mnat-1
metr-1
K07C11.7
ifa-4
H29C22.1
folt-2
fbxa-72
F54D5.12
F44G3.2
F32D8.12
F21C10.9
F09F7.4
ech-6
drd-10
DH11.2
cth-1
cpr-5
cpr-4
cpi-1
clec-5
clec-48
clec-47
clec-218
C53A3.2
C18H9.6
C06A8.3
asp-13
amt-1
acs-1
acox-3
acdh-2
acdh-1
aagr-2
