# Supplementary material for: Effect of the diet type and temperature on the C. elegans transcriptome
Source: Oncotarget. 2017 Dec 21;9(11):9556–71. doi: 10.18632/oncotarget.23563 (PMC5839384; doi:10.18632/oncotarget.23563)
Supplement: Supplementary file 14 [file oncotarget-09-9556-s014.txt]

ZK1320.3
zip-10
Y73C8B.1
Y69A2AL.2
Y54G11A.7
Y51A2D.14
Y49E10.16
Y46D2A.2
Y39A3CL.3
Y37E3.11
Y34B4A.6
W03F9.4
W02G9.4
W02A2.9
ugt-44
ugt-18
tos-1
tkt-1
tag-244
T28H10.3
T26H5.9
T25B9.9
T24E12.5
T24C4.4
T24B8.5
T21H3.1
T20D3.2
T20B3.1
T19D12.4
T01D3.6
swt-6
sqst-1
sptl-2
spp-5
spp-3
spp-18
sodh-1
smf-3
rpl-39
rpl-38
rpl-37
rpl-29
pud-1.2
pho-9
pes-9
nlt-1
mul-1
mth-1
mig-6
M60.4
M60.2
lys-8
lys-2
lys-10
lys-1
lec-8
lec-11
lec-10
lbp-7
K11H12.4
K06G5.1
K06A4.7
K05B2.4
K02D7.1
ipla-6
ilys-3
ilys-2
hsp-17
hsp-16.11
hpo-8
hpo-6
hpo-21
hpo-18
hpo-15
gst-6
gst-38
gst-22
gst-20
gst-19
gst-1
gba-1
fbxl-1
F59F4.2
F57B10.14
F55G11.8
F54D5.4
F53C11.3
F53C11.1
F53B2.8
F53A9.8
F49F1.7
F49E12.10
F49C12.7
F46G10.1
F45E10.2
F42A10.6
F40F8.5
F40F12.7
F39E9.1
F38B6.4
F35E12.9
F33H12.7
F26E4.6
F22H10.3
F20G2.5
F19B2.5
F13D12.6
F12E12.11
F10F2.2
F08G5.6
F08F3.4
F01D5.5
F01D5.3
F01D5.2
F01D5.1
ech-9
ech-7
E04F6.15
dod-24
dod-22
dod-19
dhs-28
dhs-18
dhrs-4
dhp-1
dct-17
daf-22
cytb-5.1
cysl-3
cyp-35A4
cyp-35A3
cyp-34A2
cyp-32B1
ctsa-2
ctsa-1
cpr-3
cpg-8
comt-4
clec-80
clec-72
clec-69
clec-67
clec-66
clec-65
clec-63
clec-62
clec-52
clec-50
clec-41
clec-4
clec-265
cat-4
C51E3.10
C50F4.1
C49C3.9
C34H4.2
C33H5.13
C12D12.1
B0334.3
asp-6
asp-5
asp-3
asp-12
asp-10
asp-1
asm-2
alh-3
ads-1
acs-17
acox-5
acly-1
acdh-10
abhd-5.2
